# Supplementary material for: A taxonomically representative strain collection to explore xenobiotic and secondary metabolism in bacteria
Source: PLoS One. 2022 Jul 14;17(7):e0271125. doi: 10.1371/journal.pone.0271125 (PMC9282458; doi:10.1371/journal.pone.0271125)
Supplement: S2 File — (XLS) [file pone.0271125.s002.xls]

## Sheet: Cover
S2 File: MIBiG Results
Article title: A taxonomically representative strain collection to explore xenobiotic and secondary metabolism in bacteria
Authors: Evanthia Kontomina1, Vasiliki Garefalaki1, Konstantina C. Fylaktakidou2, Dorothea Evmorfidou1,2, Athina Eleftheraki1, Marina Avramidou1, Karen Udoh1, Maria Panopoulou3, Tamás Felföldi4,5, Károly Márialigeti4, Giannoulis Fakis1, Sotiria Boukouvala1*
1Department of Molecular Biology and Genetics, Democritus University of Thrace, Alexandroupolis, Greece
2Department of Chemistry, Aristotle University of Thessaloniki, Thessaloniki, Greece
3Department of Medicine, Democritus University of Thrace, Alexandroupolis, Greece
4Department of Microbiology, ELTE Eötvös Loránd University, Budapest, Hungary
5Institute of Aquatic Ecology, Centre for Ecological Research, Budapest, Hungary
*Corresponding author:			Sotiria Boukouvala, D.Phil.
			E-mail: sboukouv@mbg.duth.gr
Journal: PLOS One

## Sheet: #1
Supplementary Information, Kontomina et al.: A taxonomically representative strain collection to explore xenobiotic and secondary metabolism in bacteria
Results of MIBiG analysis for strain #1
#1	Mycobacterium aubagnense JCM 15296: NZ_AP022577.1
	BGCs identified in this study using antiSMASH				Functionally characterized similar BGCs
	BGC	Type	From	To	Organism scientific name	MIBiG BGC ID	BGC product	BGC type	% of genes found to have blast hits
	BGC 1	T1PKS, NRPS	360.481	416.507	Mycolicibacterium smegmatis MC2 155	BGC0000365	glycopeptidolipid	NRP	13
	BGC 2	NRPS	555.182	617.019	Nocardia sp. ATCC 202099	BGC0000609	nocathiacin	RiPP (Thiopeptide)	4
	BGC 3	NAGGN	779.213	794.056	-	-	-	-	-
	BGC 4	redox-cofactor, T3PKS	2,210,507	2,268,762	Nocardiopsis sp. TFS65-07	BGC0000615	TP-1161	RiPP (Thiopeptide)	33
	BGC 5	NRPS-like	2,320,377	2,364,381	Mycobacterium tuberculosis H37Rv	BGC0001627	isonitrile lipopeptides	NRP	100
	BGC 6	NAPAA	2,804,080	2,837,964	-	-	-	-	-
	BGC 7	NRPS, T1PKS	2,886,568	2,978,773	Kitasatospora aburaviensis	BGC0001580	ebelactone	PK	8
	BGC 8	T1PKS	3,059,053	3,101,564	-	-	-	-	-
	BGC 9	NRPS-like	3,195,738	3,242,335	Streptomyces sp. SANK 60404	BGC0001818	vazabitide A	NRP	8
	BGC 10	T1PKS, NRPS-like	3,771,322	3,848,838	Mycolicibacterium smegmatis MC2 155	BGC0000365	glycopeptidolipid	NRP	23
	BGC 11	RiPP-like	4,052,164	4,062,961	-	-	-	-	-
	BGC 12	NRPS	5,108,172	5,167,924	Mycobacterium tuberculosis H37Rv	BGC0001021	mycobactin	NRP, PK	90
	BGC 13	arylpolyene	5,993,342	6,034,496	-	-	-	-	-

## Sheet: #2
Supplementary Information, Kontomina et al.: A taxonomically representative strain collection to explore xenobiotic and secondary metabolism in bacteria
Results of MIBiG analysis for strain #2
#2	Methylobacterium oryzae CBMB20: NZ_CP003811.1
					Functionally characterized similar BGCs
	BGCs identified in this study using antiSMASH				Organism scientific name	MIBiG BGC ID	BGC product	BGC type	% of genes found to have blast hits
	BGC	Type	From	To	-	-	-	-	-
	BGC 1	NRPS-like	237.957	280.574	-	-	-	-	-
	BGC 2	redox-cofactor	661.939	684.163	-	-	-	-	-
	BGC 3	T1PKS	1,144,448	1,191,890	Pseudomonas cichorii	BGC0001389	cichopeptin	NRP	46
	BGC 4	NRPS	1,530,875	1,603,523	Cupriavidus taiwanensis LMG 19424	BGC0001189	taiwachelin	NRP	16
	BGC 5	NRPS-like	1,713,831	1,754,020	-	-	-	-	-
	BGC 6	terpene	2,724,964	2,743,874	Rhodobacter sphaeroides	BGC0000647	carotenoid	Terpene	100
	BGC 7	terpene	3,223,250	3,243,582	-	-	-	-	-
	BGC 8	terpene	3,593,510	3,614,950	-	-	-	-	-
	BGC 9	terpene	5,978,787	6,003,872	-	-	-	-	-
	BGC 10	NAPAA	6,089,759	6,123,826	-	-	-	-	-
	BGC 11	hserlactone	6,271,313	6,286,629

## Sheet: #4
Supplementary Information, Kontomina et al.: A taxonomically representative strain collection to explore xenobiotic and secondary metabolism in bacteria
Results of MIBiG analysis for strain #4
#4	Mesorhizobium amorphae CCNWGS0123: NZ_CP015318.1
					Functionally characterized similar BGCs
	BGCs identified in this study using antiSMASH				Organism scientific name	MIBiG BGC ID	BGC product	BGC type	% of genes found to have blast hits
	BGC	Type	From	To	-	-	-	-	-
	BGC 1	NRPS-like	292.005	334.551	-	-	-	-	-
	BGC 2	ectoine	468.91	479.296	Xenorhabdus miraniensis	BGC0001131	ambactin	NRP	25
	BGC 3	Acyl amino acids	1,143,470	1,204,240	Agrobacterium sp. ZX09	BGC0001380	salecan	Saccharide	12
	BGC 4	lassopeptide, RRE-containing	1,362,961	1,385,312	Agrobacterium sp. ZX09	BGC0001380	salecan	Saccharide	12
	BGC 5	RRE-containing	1,390,139	1,410,426	-	-	-	-	-
	BGC 6	hserlactone	1,683,124	1,703,762	-	-	-	-	-
	BGC 7	RiPP-like	2,064,407	2,075,432	-	-	-	-	-
	BGC 8	terpene	4,463,899	4,484,738
	Mesorhizobium amorphae CCNWGS0123: NZ_CP015322.1
					Functionally characterized similar BGCs
	BGCs identified in this study using antiSMASH				Organism scientific name	MIBiG BGC ID	BGC product	BGC type	% of genes found to have blast hits
	BGC	Type	From	To	-	-	-	-	-
	BGC 1	NRPS-like, T1PKS	749.881	797.155

## Sheet: #5
Supplementary Information, Kontomina et al.: A taxonomically representative strain collection to explore xenobiotic and secondary metabolism in bacteria
Results of MIBiG analysis for strain #5
#5	Mesorhizobium australicum WSM2073: NC_019973.1
					Functionally characterized similar BGCs
	BGCs identified in this study using antiSMASH				Organism scientific name	MIBiG BGC ID	BGC product	BGC type	% of genes found to have blast hits
	BGC	Type	From	To	Agrobacterium sp. ZX09	BGC0001380	salecan	Saccharide	25
	BGC 1	RRE-containing	232.094	251.548	Agrobacterium tumefaciens	BGC0001765	salecan	Saccharide	10
	BGC 2	lassopeptide, RRE-containing	256.019	278.456	-	-	-	-	-
	BGC 3	RRE-containing	392.713	411.857	-	-	-	-	-
	BGC 4	thioamitides	579.739	601.756	-	-	-	-	-
	BGC 5	hserlactone	985.858	1,005,486	-	-	-	-	-
	BGC 6	hserlactone	2,742,322	2,762,149	-	-	-	-	-
	BGC 7	redox-cofactor	2,766,921	2,789,090	-	-	-	-	-
	BGC 8	NAPAA	3,144,253	3,178,371	-	-	-	-	-
	BGC 9	terpene	3,828,021	3,848,869	Rhizobium leguminosarum bv. viciae	BGC0000762	exopolysaccharide	Saccharide	14
	BGC 10	hserlactone	5,671,783	5,691,407	-	-	-	-	-
	BGC 11	hserlactone	6,139,586	6,160,224

## Sheet: #16
Supplementary Information, Kontomina et al.: A taxonomically representative strain collection to explore xenobiotic and secondary metabolism in bacteria
Results of MIBiG analysis for strain #16
#16	Sphingomonas sanxanigenens DSM 19645: NZ_CP006644.1
					Functionally characterized similar BGCs
	BGCs identified in this study using antiSMASH				Organism scientific name	MIBiG BGC ID	BGC product	BGC type	% of genes found to have blast hits
	BGC	Type	From	To	-	-	-	-	-
	BGC 1	RRE-containing	22.655	41.213	Brevundimonas sp. SD212	BGC0000634	carotenoid	Terpene	33
	BGC 2	terpene, RiPP-like	184.596	211.678	-	-	-	-	-
	BGC 3	lassopeptide	2,024,995	2,044,511	-	-	-	-	-
	BGC 4	ranthipeptide	3,219,216	3,240,667	Melittangium lichenicola	BGC0001009	melithiazol A	NRP, PK	10
	BGC 5	NRPS-like	3,458,902	3,503,548	-	-	-	-	-
	BGC 6	lassopeptide, hserlactone	4,116,108	4,140,941	-	-	-	-	-
	BGC 7	RiPP-like	4,701,539	4,712,378	-	-	-	-	-
	BGC 8	T3PKS	5,336,301	5,377,383

## Sheet: #20
Supplementary Information, Kontomina et al.: A taxonomically representative strain collection to explore xenobiotic and secondary metabolism in bacteria
Results of MIBiG analysis for strain #20
#20	Pseudomonas fragi NMC25: NZ_CP021132.1
					Functionally characterized similar BGCs
	BGCs identified in this study using antiSMASH				Organism scientific name	MIBiG BGC ID	BGC product	BGC type	% of genes found to have blast hits
	BGC	Type	From	To	-	-	-	-	-
	BGC 1	redox-cofactor	418.097	440.259	-	-	-	-	-
	BGC 2	NAGGN	1,688,328	1,703,060	Xanthomonas oryzae pv. oryzae KACC 10331	BGC0001408	xanthoferrin	Other	100
	BGC 3	siderophore	2,767,244	2,781,909	Bacillus velezensis FZB42	BGC0001095	fengycin	NRP	20
	BGC 4	betalactone	3,348,631	3,371,857	Aliivibrio fischeri ES114	BGC0000837	APE Vf	Other	40
	BGC 5	arylpolyene	4,608,785	4,652,383

## Sheet: #21
Supplementary Information, Kontomina et al.: A taxonomically representative strain collection to explore xenobiotic and secondary metabolism in bacteria
Results of MIBiG analysis for strain #21
#21	Corynebacterium variabile DSM 44702: NC_015859.1
					Functionally characterized similar BGCs
	BGCs identified in this study using antiSMASH				Organism scientific name	MIBiG BGC ID	BGC product	BGC type	% of genes found to have blast hits
	BGC	Type	From	To	Amycolatopsis vancoresmycina	BGC0002009	kanglemycin A, V1, V2	PK	5
	BGC 1	NAPAA	120.102	154.061	-	-	-	-	-
	BGC 2	T1PKS	284.04	328.968	-	-	-	-	-
	BGC 3	terpene	607.9	627.759	-	-	-	-	-
	BGC 4	RiPP-like	1,640,460	1,650,765	Streptomyces sp. SF2575	BGC0000269	SF2575	PK (Type II), Saccharide (Hybrid/tailoring)	6
	BGC 5	terpene	1,659,511	1,680,656	Streptomyces sp. CNH189	BGC0001083	merochlorin A, B / deschloro-merochlorin A, B / isochloro-merochlorin B / merochlorin C, D	Terpene, PK (Type III)	4
	BGC 6	T3PKS	2,241,199	2,282,386	Streptomyces sp. AA4	BGC0000300	amychelin	NRP	18
	BGC 7	NRPS	3,153,586	3,225,355

## Sheet: #22, #24, #26
Supplementary Information, Kontomina et al.: A taxonomically representative strain collection to explore xenobiotic and secondary metabolism in bacteria
Results of MIBiG analysis for strains #22, #24 and #26
#22, #24, #26	Lysinibacillus sphaericus DSM 28: NZ_CP019980.1
					Functionally characterized similar BGCs
	BGCs identified in this study using antiSMASH				Organism scientific name	MIBiG BGC ID	BGC product	BGC type	% of genes found to have blast hits
	BGC	Type	From	To	-	-	-	-	-
	BGC 1	siderophore	322.484	339.736	-	-	-	-	-
	BGC 2	T3PKS	363.475	404.557	Actinomadura kijaniata	BGC0000082	kijanimicin	PK	4
	BGC 3	NRPS-like	534.982	574.55	-	-	-	-	-
	BGC 4	RiPP-like	1,628,260	1,636,835	-	-	-	-	-
	BGC 5	RiPP-like	1,668,618	1,678,854	-	-	-	-	-
	BGC 6	terpene	2,873,678	2,894,466	-	-	-	-	-
	BGC 7	NRPS	3,186,906	3,247,327	-	-	-	-	-
	BGC 8	NRPS	3,309,745	3,350,458	Streptomyces sp. NBRC 110030	BGC0001537	butyrolactol A	PK	20
	BGC 9	NRPS, T1PKS	3,368,625	3,437,977	Bacillus velezensis FZB42	BGC0001095	fengycin	NRP	46
	BGC 10	betalactone	4,200,314	4,224,651

## Sheet: #23, #93
Supplementary Information, Kontomina et al.: A taxonomically representative strain collection to explore xenobiotic and secondary metabolism in bacteria
Results of MIBiG analysis for strains #23 and #93
#23, #93	Micrococcus luteus NCTC 2665: NC_012803.1
					Functionally characterized similar BGCs
	BGCs identified in this study using antiSMASH				Organism scientific name	MIBiG BGC ID	BGC product	BGC type	% of genes found to have blast hits
	BGC	Type	From	To	-	-	-	-	-
	BGC 1	ectoine	312.504	322.875	Kitasatospora aureofaciens	BGC0001983	triacsins	Other	6
	BGC 2	betalactone	1,502,066	1,529,027	Streptomyces filamentosus NRRL 15998	BGC0000431	stenothricin	NRP (Cyclic depsipeptide)	31
	BGC 3	NAPAA	1,568,395	1,602,402	Dietzia sp. CQ4	BGC0000644	carotenoid	Terpene	66
	BGC 4	terpene	2,268,384	2,289,280

[truncated: 36 more sheets: #25, #27, #29, #38, #30, #75, #76, #31, #33, #35, #41, #43, #45, #47, #57, #62, #65, #66, #70-72, #78, #84, #79, #82, #85 …]
